# Supplementary material for: Identification of Burkholderia gladioli pv. cocovenenans in Black Fungus and Efficient Recognition of Bongkrekic Acid and Toxoflavin Producing Phenotype by Back Propagation Neural Network
Source: Foods. 2024 Jan 22;13(2):351. doi: 10.3390/foods13020351 (PMC10815087; doi:10.3390/foods13020351)
Supplement: Supplementary file 1 [file foods-13-00351-s001.zip]

Archive with 1 entries (1 files):
- foods-2805781-supplementary.pdf
